# Supplementary material for: LMFE: A Novel Method for Predicting Plant LncRNA Based on Multi-Feature Fusion and Ensemble Learning
Source: Genes (Basel). 2025 Mar 31;16(4):424. doi: 10.3390/genes16040424 (PMC12026654; doi:10.3390/genes16040424)
Supplement: Supplementary file 1 [file genes-16-00424-s001.zip]

Archive with 1 entries (1 files):
- genes-3513464-supplementary.pdf
